# Supplementary material for: The prevalence of nonalcoholic fatty liver disease in people living with HIV: a systematic review and meta-analysis
Source: BMC Infect Dis. 2025 Feb 19;25:239. doi: 10.1186/s12879-025-10455-y (PMC11921747; doi:10.1186/s12879-025-10455-y)
Supplement: Supplementary file 1 — Supplementary Material 1 [file 12879_2025_10455_MOESM1_ESM.xlsx]

## Sheet: Sheet1
Study name	Outcome	Events	Sample size	Event rate	Logit event rate	Std Err	Region classification	age classification	age	female sex	CD4 classification	CD4	Duration of HIV	BMI	Waist	Overweight proportion	Metabolic syndrome proportion	HOMA-IR	Insulin	Fasting glucose	Diabetes mellitus proportion	Hypertension proportion	TG	TC	HDL	LDL	Dyslipidemia proportion	ALT	AST	GGT	Duration of ART	Current ART use proportion	Undetectable HIV RNA proportion	Study quality	HBA1C	Nadir CD4	Smoking proportion	Alcohol use proportion	NRTI use proportion	PI use proportion	INSTI use proportion
Aepfelbacher_2019	Liver Fibrosis	5	28	0.178571	-1.52606	0.493435	1	1	27	61	2	605		27	92	59		6.3		93			109	165	50			23	25		19	100	72	9			9		98	50	70
Basaran_2023	Liver Fibrosis	4	57	0.0701754	-2.584	0.518525	1	1	41.7	17.5	2	690	3	26.1	94			1.4	7.2	92.8			127	201.1	43.9	135		19.5	21.5	23				9			45.6			25.8	98.2
Benmassaoud_2018	Liver Fibrosis	23	109	0.211009	-1.31885	0.234747	1	2	53.8	22.3	Blank		15.82	26.82		28.2		3.44			9.7	21.05	154.9	187.695	47.214	104.103		31.17	27.37	44.51		90.6		8		275.1			81.69	38.59	35.12
Cervo_2020	Liver Fibrosis	219	592	0.369932	-0.532507	0.0851303	1	2	50.4	25	Blank			25		31.3				93.6	14.69	25.15	141.76	181.89	50.31			25.9	23.6			100	72	9			30.4		82.7	37.5	51.4
De Almeida_2021	Liver Fibrosis	72	152	0.473684	-0.105361	0.162447	2	1	45	60.3	2	665	10	25	87	33.9	33.9	3	11	93	10.2	22.2	124	185	43	112	78	29	25	45	7	96.7	83.9	8
De_2022	Liver Fibrosis	5	60	0.0833333	-2.3979	0.467099	2	1	36.9	35	Blank			22.9	83.8		9			102.2	4	8		187.2	48.3							72		8
Fourman_2021	Liver Fibrosis	25	58	0.431034	-0.277632	0.265147	1	2	53	19	2	762.3	16.3	31	109.9					95.7			142.5					30.8	32.1					9	5.8		58.9		93.1	24	62.3
Guaraldi_2008	Liver Fibrosis	15	83	0.180723	-1.51146	0.285259	1	1	48	27.56	2	537.42	13.1	23.75	86.18			4.47	4.47	99		13.78	195.2	198.144	45.279	127.71					8.4			6		182.23	35.37	32.93
Jongraksak_2021	Liver Fibrosis	5	48	0.104167	-2.15176	0.4725	2	1	45.83	44.7	2	562.57		22.77		28.67	15.33	1.82	7.7	95.83	6.7		149.23	202.23	49.77	124.59		31.36	37.97	52.53	7.4			9						21.3
Lemoine_2017	Liver Fibrosis	67	405	0.165432	-1.61835	0.133731	1	2	53	11	2	617	17	24.6	91.9	8.4	53	3.15		98.46	8.2		167.454	190.404	46.827	114.165		34	29	52				6		213			6	54.8
Lemoine_2022	Liver Fibrosis	29	257	0.11284	-2.06205	0.197152	1	2	55	15	2	630	19	27	98	18	67	2.67		95.4		48	141.8		45.3			34	29	48	16		97	9		184
Liu_2021	Liver Fibrosis	30	146	0.205479	-1.35239	0.204827	2	1	38	4.71	1	459		22.64	85	45.71		2.49			8.03	9.97	143.53	180.73	41			29		37	4.12	90.03	88.09	9	5.2	232			100	14.46	8
Lombardi_2016	Liver Fibrosis	22	61	0.360656	-0.572519	0.266638	1	1	39.5	9	1	480	6	24.6	91.8		36.8	1.45			6.3	9.7	137	210	42	136	35	26	23	27	3	68		6			45.4		45.1	29
Lui_2016	Liver Fibrosis	11	80	0.1375	-1.83621	0.324657	2	2	53.9	7.5	2	503	8	23.6	87		62.5			99	48.8	41.3	159.5	185.8	42.6	100.6						100	95	8	5.8	63	28.7	16.3		58.7	16.3
Maurice_2020	Liver Fibrosis	36	63	0.571429	0.287682	0.254588	1	1	48.4	6.8	2	638.1	13	29.2						106.2	21.2	44.9	173.9	178.02	46.44	104.49	47	68	46		9	100	94.1	9		162..5
Milic_2020	Liver Fibrosis	72	707	0.101839	-2.17696	0.124353	1	2	53.5	23.8	2	700	23.3	24.6			31.8				18.2		137.2	179.5	50.8	116.6			24.7				98.7	8		219.5
Morse_2015	Liver Fibrosis	19	118	0.161017	-1.65068	0.250465	1	2	50	6	2	548	17.5	27.6	96			4.5			3		193	191	39						12.9			9		180			97	47	23
Pezzini_2021	Liver Fibrosis	26	31	0.83871	1.64866	0.488325	2	1	49	45.9	2	657.5	15	25.7			31.63				35.71	27.55	164.1	188	44.7	103		21	23		11	100	100	8
Riebensahm_2022	Liver Fibrosis	11	212	0.0518868	-2.90541	0.309652	1	2	51	27.2	2	767		25.9		51					13.2	34	174.7					30.7			12.5		93	9		248.4		20		54.6
Shur_2016	Liver Fibrosis	105	222	0.472973	-0.108214	0.134428	1	1	47.6	9.2	1	325	10	26.7	77		72			100.8	12.2		256.94	208.98	46.44	116.1					6		91	8		219
Vodkin_2015	Liver Fibrosis	20	33	0.606061	0.430783	0.356263	1	1	44.8	21.2	2	612.5		29.8				5.9		100.7	18.2	48.5	242.1	207.5	39.4	119.6		146.2	88.4			90.9	78.8	8
Vuille-Lessard_2016	Liver Fibrosis	45	144	0.3125	-0.788457	0.179787	1	2	50	23	2	570	12	25.7						95.4	11.33	16.33	127.584	185.76	44.505	104.49		28.9	25.5			89	90	7	5.7	203	13.67		82.33	34	42.33
Yanavich_2021	Liver Fibrosis	46	167	0.275449	-0.967149	0.173215	2	1	44	57	2	620		26.1	91		35	2.48	10.7	94			124							46	7.2	96	82	8		197
Aepfelbacher_2019	Liver Steatosis	28	46	0.608696	0.441833	0.302109	1	1	27	61	2	605		27	92	59		6.3		93			109	165	50			23	25		19	100	72	9			9		98	50	70
Benmassaoud_2018	Liver Steatosis	109	202	0.539604	0.158748	0.141163	1	2	53.8	22.3	Blank		15.82	26.82		28.2		3.44			9.7	21.05	154.9	187.695	47.214	104.103		31.17	27.37	44.51		90.6		8		275.1			81.69	38.59	35.12
Bischoff_2021	Liver Steatosis	146	301	0.48505	-0.0598185	0.11533	2	1	45.7	23.8	Blank		9.4	24.9	77.2					95.2			187.6	197.6	49.4	121.4		35.4	24.5		8		86.3	8	5.5				92.2	41	19
Cervo_2020	Liver Steatosis	592	1511	0.391794	-0.439779	0.0527004	1	2	50.4	25	2	698.4	16	25		31.3				93.6	14.69	25.15	141.76	181.89	50.31			25.9	23.6			100	72	9			30.4		82.7	37.5	51.4
Crum-Cianflone_2009	Liver Steatosis	67	216	0.310185	-0.799254	0.147094	1	1	39.6	5.6	2	535.2	10	26			75			91.5			172.1	185.9	40.3	113.8						65	73.8	9		295.1				56.5
De Almeida_2021	Liver Steatosis	152	451	0.337029	-0.676563	0.0996164	2	1	45	60.3	2	665	10	25	87	33.9	33.9	3	11	93	10.2	22.2	124	185	43	112	78	29	25	45	7	96.7	83.9	8
De_2022	Liver Steatosis	60	100	0.6	0.405465	0.204124	2	1	36.9	35	Blank			22.9	83.8		9			102.2	4	8		187.2	48.3							72		8
Guaraldi_2008	Liver Steatosis	83	225	0.368889	-0.536986	0.138168	1	1	48	27.56	2	537.42	13.1	23.75	86.18			4.47	4.47	99		13.78	195.2	198.144	45.279	127.71					8.4			6		182.23	35.37	32.93
Han_2023	Liver Steatosis	237	847	0.279811	-0.945399	0.0765425	2	1	45	57	2	584		22.6								47	109	195	45	118		29	25		11	100	90	10		214	17			20	9
Ingiliz_2008	Liver Steatosis	18	30	0.6	0.405465	0.372678	1	1	46	3	1	365	13	23					14.8	91.8			194	176.9				80	58	114			63	8	5.4
Jongraksak_2021	Liver Steatosis	48	150	0.32	-0.753772	0.175035	2	1	45.83	44.7	2	562.57		22.77		28.67	15.33	1.82	7.7	95.83	6.7		149.23	202.23	49.77	124.59		31.36	37.97	52.53	7.4			9						21.3
Kaplan_2020	Liver Steatosis	74	232	0.318966	-0.75853	0.140864	1	2	54	24	Blank			29.14			8				19	42.2	187.7	154.9	47	107.1		61	48					8			10		95	49	39.66
Kirkegaard-Klitbo_2020	Liver Steatosis	39	453	0.0860927	-2.3623	0.167501	1	2	52.4	14.3	2	690	16	24.7	94	47	43.4				7.3		159.5	189.6		108.4		26				98.9	96.9	10		220	63.8		97.4	57	31.1
Lallukka-Bruck_2020	Liver Steatosis	14	41	0.341463	-0.65678	0.329341	1	1	41.9	17.1	Blank			23.1					6	90			168.3		50.3	120								Blank	4.9
Lemoine_2022	Liver Steatosis	257	402	0.639303	0.572342	0.103863	1	2	55	15	2	630	19	27	98	18	67	2.67		95.4		48	141.8		45.3			34	29	48	16		97	9		184
Liu_2021	Liver Steatosis	146	361	0.404432	-0.387031	0.10724	2	1	38	4.71	1	459		22.64	85	45.71		2.49			8.03	9.97	143.53	180.73	41			29		37	4.12	90.03	88.09	9	5.2	232			100	14.46
Lombardi_2016	Liver Steatosis	61	125	0.488	-0.0480092	0.178937	1	1	39.5	9	1	480	6	24.6	91.8		46.8	1.45			6.3	9.7	137	210	42	136	35	26	23	27	3	68		6			45.4		45.1	29
Lombardi_2017	Liver Steatosis	47	66	0.712121	0.905709	0.271861	1	1	47.5	8.3	2	683	14								11	18.2						56	41	74	11	97	93.6	8					88.7	42.3
Maurice_2020	Liver Steatosis	63	116	0.543103	0.172843	0.186389	1	1	48.4	6.8	2	638.1	13	29.2						106.2	21.2	44.9	173.9	178.02	46.44	104.49	47	68	46		9	100	94.1	9		162.5
Mohr_2018	Liver Steatosis	118	289	0.408304	-0.370979	0.119677	1	1	45	22	2	548	8	24		6					4		132	198	46	119		30	21	43	6		83	5	5.3	245
Morse_2015	Liver Steatosis	45	62	0.725806	0.973449	0.284685	1	2	50	6	2	548	17.5	27.6	96			4.5			3		193	191	39						12.9			9		180			97	47	23
Nishijima_2014	Liver Steatosis	135	435	0.310345	-0.798508	0.103638	1	1	40	7	1	349		22.1							5	20	162	175	44	102	28	26	25		1.4		48	7			43	52	53	43
Pezzini_2021	Liver Steatosis	31	98	0.316327	-0.770705	0.217217	2	1	49	45.9	2	657.5	15	25.7			31.63				35.71	27.55	164.1	188	44.7	103		21	23		11	100	100	8
Prat_2019	Liver Steatosis	27	97	0.278351	-0.952658	0.226545	1	1	47	19	2	507	10.5	27			30				11	21	150.63	189.63	50.31						8.33	97	74	8			39		92	68	6
Price_2017	Liver Steatosis	44	329	0.133739	-1.8683	0.161975	1	2	52		2	598		26							12	48	130				17.3	25	24		9		82	10
Price_2019	Liver Steatosis	50	340	0.147059	-1.75786	0.153128	1	2	52	0	2	597		26				3.2			11	49	131		46	107		25	23		9		83	8
Riebensahm_2022	Liver Steatosis	212	416	0.509615	0.0384663	0.0980762	1	2	51	27.2	2	767		25.9		51					13.2	34	174.7					30.7			12.5		93	9		248.4		20		54.6
Sebastiani_2022	Liver Steatosis	30	60	0.5	0	0.258199	1	1	48.5	10	2	643	15.4	29.9	100.83					104.2	26.7	36.7	186.5	167.9	45.4	90.5		40.76	30.02			100		9		237			90	10	96.7
Sim_2021	Liver Steatosis	14	125	0.112	-2.07047	0.283615	1	1	46.5	30.4	2	556	14.3	27.9						89.6			96	183.6	52.1	105		25	26		6.4	81.6	77.1	7	5.5
Villa_2022	Liver Steatosis	69	329	0.209726	-1.32658	0.135421	1	1	47	72.3	2	619		23.9	86.3	40.5	26.4						106.3	181.9	50.3	104.5		18	27			97.9	49.2	9	33		6.1	1.8
Vuille-Lessard_2016	Liver Steatosis	144	300	0.48	-0.0800427	0.115563	1	2	50	23	2	570	12	25.7						95.4	11.33	16.33	127.584	185.76	44.505	104.49		28.9	25.5			89	90	7	5.7	203	13.67		82.33	34	42.33
Vujanovic_2019	Liver Steatosis	37	88	0.420455	-0.320908	0.215951	2	1	39.94	0	Blank			24.76	88.51					92.16				126.93	44.505	130.032		30.54	26.146		5.15			7		262.18
Yanavich_2021	Liver Steatosis	167	437	0.382151	-0.480428	0.0984466	2	1	44	57	2	620		26.1	91		35	2.48	10.7	94			124							46	7.2	96	82	8		197
Zizza_2017	Liver Steatosis	31	128	0.242188	-1.14072	0.206319	1	1	44	28.1	2	543	11			6.2	78.9				5.4	17.9					78.9	72	46	92	8	93.7	83.5	7		233	40.6
